# Supplementary material for: The effectiveness of an oral gonadotropin-releasing hormone antagonist relugolix for retained products of conception (RPOC) formed after abortion at less than 22 weeks of gestation: a retrospective study
Source: Front Med (Lausanne). 2025 May 27;12:1543272. doi: 10.3389/fmed.2025.1543272 (PMC12148917; doi:10.3389/fmed.2025.1543272)
Supplement: Supplementary file 1 [file Supplementary_file_1.xlsx]

## Sheet: Supplemental data 1
Supplemental data 1a	Clinical courses of GnRH antagonist and non- GnRH antagonist group (≥35 years)
	RPOC cases ( n=58 )	GnRH antagonist ( n = 20 )	Non-GnRH antagonist ( n = 38 )	p value
	Average reduced length in maximum diameter of RPOC after the initiation of treatment (= before[mm] - after[mm])	8.3 (0-14.7)	1.5 (0-33)	< 0.001**
	Average reduction rate in maximum diameter of RPOC after the initiation of treatment (= before[mm] - after[mm]/before[mm])	42.5 (0-100)%	4.7 (0-63.2)%	0.001 **
	Period from disappear of RPOC to the resumption of the first menstruation after treatment (days)	22.0 (0-34)	23.5 (6-96)	0.244 **
	Surgical procedures	3 (30 %)	25 (65.8%)	0.001 ***
	Trans cervical resection	3 (30 %)	19 (50.0%)	0.235 ***
	Uterine artery embolization	0 (0 %)	3 (7.9%)	0.544 ***
	Length of hospital stay (days )	3.0 (0-0)	3.0 (2-7)	0.846 **
Supplemental data 1b	Clinical courses of GnRH antagonist and non- GnRH antagonist group (<35 years)
	RPOC cases ( n=49 )	GnRH antagonist ( n = 10 )	Non-GnRH antagonist ( n = 39 )	p value
	Average reduced length in maximum diameter of RPOC after the initiation of treatment (= before[mm] - after[mm])	5.7 (0-41)	0 (0-30)	0.005 **
	Average reduction rate in maximum diameter of RPOC after the initiation of treatment (= before[mm] - after[mm]/before[mm])	28.6 (0-82.3)%	0 (0-41.8)%	0.002 **
	Period from disappear of RPOC to the resumption of the first menstruation after treatment (days)	9.5 (0-38)	28.0 (12-95)	0.007**
	Surgical procedures (%)	3 (30 %)	28 (71.8%)	0.025 ***
	Trans cervical resection	3 (30 %)	15 (38.5%)	0.077 ***
	Uterine artery embolization	0 (0 %)	5 (12.8%)	1.000 ***
	Length of hospital stay (days )	3.0 (0-0)	2.0 (0-30)	0.274 **
	**Mann-Whitney U test
	***Fisher's exact test
	Data are presented as median (range) or n (%). Mann–Whitney U test was used for continuous variables, and Chi-square test or Fisher’s exact test was used for categorical variables, as appropriate. The specific test used for each variable is indicated in the table.

## Sheet: Supplemental data 2
Supplemental data 2		Sensitivity analysis of surgical intervention rate by ART status and age group
	Group	ART pregnancy	Age ≥35	Total cases	Surgical intervention cases	Surgical intervention rate (%)	p value
	A	No	No	30	20	66.7 (20/30)	0.65
	B	No	Yes	20	10	50.0 (10/20)
	C	Yes	No	19	11	57.9 (11/19)
	D	Yes	Yes	28	18	64.3 (18/28)
		A chi-squared test of independence was performed on a 4×2 contingency table stratified by ART status (yes/no) and age group (<35 / ≥35 years).
